# Supplementary material for: Lessons from Recent Measles Post-Campaign Coverage Surveys Worldwide
Source: Vaccines (Basel). 2024 Nov 6;12(11):1257. doi: 10.3390/vaccines12111257 (PMC11598291; doi:10.3390/vaccines12111257)
Supplement: Supplementary file 1 [file vaccines-12-01257-s001.zip]

Archive with 1 entries (1 files):
- vaccines-3202607-supplementary.xlsx
