# Supplementary material for: Lessons from Recent Measles Post-Campaign Coverage Surveys Worldwide
Source: Vaccines (Basel). 2024 Nov 6;12(11):1257. doi: 10.3390/vaccines12111257 (PMC11598291; doi:10.3390/vaccines12111257)
Supplement: Supplementary file 1 [file vaccines-12-01257-s001.zip › vaccines-3202607-supplementary.xlsx]

## Sheet: Sheet1
Gavi Eligibility	COUNTRY	COUNTRY_NAME	WHO_REGION	YEAR	ACTIVITY_TYPE	INTERVENTION	START_DATE	END_DATE	AGEGROUP	PCCS included
Yes-Gavi54	BGD	Bangladesh	SEARO	2020	FollowUp	MR	2020-11-01	2021-01-31	9 M-<10 Y
No	BRA	Brazil	AMRO	2020	Campaign	MR	2020-03-23	2020-10-31	<15 Y
No	BRA	Brazil	AMRO	2020	Campaign	MMR	2020-02-10	2020-03-13	5-19 Y
Yes-Gavi54	CAF	Central African Republic	AFRO	2020	FollowUp	MEASLES	2020-08-10	2020-08-14	6 M-10 Y	Yes
No	CHL	Chile	AMRO	2020	FollowUp	MMR	2020-12-01		1- 5 Y
Yes-Gavi54	COG	Congo	AFRO	2020	CatchUp	MR	2020-10-30	2020-11-05	0-11 M
Yes-Gavi54	DJI	Djibouti	EMRO	2020	FollowUp	MEASLES	2020-03-01	2020-03-08	6 M-15 Y
#REF!	DJI	Djibouti	EMRO	2020	FollowUp	MEASLES	2020-08-03	2020-08-12	6 M-15 Y
No	EGY	Egypt	EMRO	2020	NID	MR	2020-03-08	2020-03-26	9 M-6 Y
Yes-Gavi54	ETH	Ethiopia	AFRO	2020	FollowUp	MEASLES	2020-06-30	2020-07-09	6 M-14 Y	Yes
No	FSM	Micronesia (Federated States of)	WPRO	2020	CatchUp	MMR	2020-01-01	2020-06-30	1-17 Y
No	GNQ	Equatorial Guinea	AFRO	2020	FollowUp	MEASLES	2020-12-02	2020-12-05	6-59 M
No	LBN	Lebanon	EMRO	2020	Campaign	M_MMR	2020-10-14	2020-12-31	6 M-9 Y
Yes-Gavi54	NPL	Nepal	SEARO	2020	FollowUp	MR	2020-02-15	2020-07-07	9-59 M	Yes
No	PHL	Philippines	WPRO	2020	FollowUp	MR	2020-10-26	2020-11-25	9-59 M
Yes-Gavi54	SSD	South Sudan	AFRO	2020	FollowUp	MEASLES	2020-11-01	2020-12-01	6-59 M
Yes-Gavi54	SSD	South Sudan	AFRO	2020	FollowUp	MEASLES	2020-02-01	2020-03-01	6-59 M
No	THA	Thailand	SEARO	2020	MopUp	MR	2020-05-01		20-40 Y
No	TTO	Trinidad and Tobago	AMRO	2020	MopUp	MMR	2020-04-25		0-60 Y
No	UZB	Uzbekistan	EURO	2020	Campaign	MEASLES	2020-10-05	2020-10-20	<5 Y
Yes-Gavi54	ZMB	Zambia	AFRO	2020	FollowUp	MR	2020-11-23	2020-11-28	9-59 M
No	BOL	Bolivia (Plurinational State of)	AMRO	2021	FollowUp	MMR	2021-08-01		1-5 Y
No	BWA	Botswana	AFRO	2021	FollowUp	MR	2021-02-01	2021-02-19	9-59 M
Yes-Gavi54	CIV	Côte d'Ivoire	AFRO	2021	FollowUp	MR	2021-10-15	2021-10-24	9-59 M
No	COL	Colombia	AMRO	2021	FollowUp	MR	2021-04-24		1-10 Y
Yes-Gavi54	COM	Comoros	AFRO	2021	CatchUp	MR	2021-12-08	2021-12-15	9 M-14 Y
Yes-Gavi54	KEN	Kenya	AFRO	2021	SNID	MR	2021-06-26	2021-07-05	9-59 M
Yes-Gavi54	KEN	Kenya	AFRO	2021	CatchUp	MR	2021-01-11	2021-03-31	0-5 Y	Yes
Yes-Gavi54	KEN	Kenya	AFRO	2021	CatchUp	MR	2021-01-11	2021-03-31	0-5 Y	Yes
No	MEX	Mexico	AMRO	2021	FollowUp	MR	2021-04-19	2021-09-03	1-4 Y
No	MEX	Mexico	AMRO	2021	FollowUp	MMR	2021-04-19	2021-09-03	1-9 Y
Yes-Gavi54	PAK	Pakistan	EMRO	2021	CatchUp	MR	2021-11-15	2021-11-27	9-180 M	Yes
No	PHL	Philippines	WPRO	2021	FollowUp	MR	2021-02-01	2021-02-28	9-59 M
No	PRY	Paraguay	AMRO	2021	FollowUp	MMR	2021-11-01	2022-12-16	1-6 Y
Yes-Gavi54	SEN	Senegal	AFRO	2021	FollowUp	MR	2021-11-25	2021-11-28	9-59 M
No	SWZ	Eswatini	AFRO	2021	FollowUp	MR	2021-06-07	2021-06-16	6-59 M
Yes-Gavi54	TCD	Chad	AFRO	2021	FollowUp	MEASLES	2021-03-22	2021-03-28	9-59 M	Yes
Yes-Gavi54	TCD	Chad	AFRO	2021	FollowUp	MEASLES	2021-01-12	2021-01-18	9-59 M	Yes
Yes-Gavi54	AFG	Afghanistan	EMRO	2022	FollowUp	MEASLES	2022-11-26	2022-12-05	9-59 M
No	AGO	Angola	AFRO	2022	Campaign	MR	2022-07-21	2022-11	6 M-< 5 Y
No	AGO	Angola	AFRO	2022	FollowUp	MR	2022-07-24	2022-08-19	6 M-< 5 Y
No	ARG	Argentina	AMRO	2022	FollowUp	MMR	2022-10-01	2023-01-31	13 M-4 Y
Yes-Gavi54	BDI	Burundi	AFRO	2022	FollowUp/OR	MR	2022-01-25	2022-01-29	9-59 M	Yes
No	BOL	Bolivia (Plurinational State of)	AMRO	2022	Campaign	MMR	2022	2022	1-4 Y
No	BRA	Brazil	AMRO	2022	FollowUp	MR	2022-05	2022-06	6 M-5 Y
Yes-Gavi54	COG	Congo	AFRO	2022	Campaign	MR	2022-08-05	2022-08-14	6 M- 9 Y
No	COL	Colombia	AMRO	2022	FollowUp	MR	2022		2-11 Y
No	DOM	Dominican Republic	AMRO	2022	FollowUp	MR	2022-04-26	2022-10-31	1-5 Y
Yes-Gavi54	ETH	Ethiopia	AFRO	2022	FollowUp	MEASLES	2022-12-22	2023-04-07	9-59 M, 6-59 M Tigray	Yes
No	FSM	Micronesia (Federated States of)	WPRO	2022		Measles/MMR	2022-11-17	2023-03-15	12-47 M
Yes-Gavi54	GIN	Guinea	AFRO	2022	FollowUp	MEASLES	2022-05-09	2022-05-14	6-59 M
Yes-Gavi54	GMB	Gambia	AFRO	2022	FollowUp	MR/Measles	2022-10-18	2022-10-23	9-59 M
No	HND	Honduras	AMRO	2022	FollowUp	MMR	2022		1-6 Y
No	IDN	Indonesia	SEARO	2022	FollowUp	MR	2022-05-18	2022-10-31	9 M-<15 Y
Yes-Gavi54	LSO	Lesotho	AFRO	2022	FollowUp	MR/MEASLES	2022-10-24	2022-11-04	9-59 M
Yes-Gavi54	MDG	Madagascar	AFRO	2022	FollowUp	MEASLES	2022-05-16	2022-05-22	9-59 M	Yes
No	MYS	Malaysia	WPRO	2022	MopUp	Measles/MMR	2022-01-01	2022-01-31	<7 Y
No	MYS	Malaysia	WPRO	2022	MopUp	Measles/MMR	2022-02-11	2022-02-15	<5 Y
No	MYS	Malaysia	WPRO	2022	MopUp	Measles/MMR	2022-03-01	2022-03-01	<7 Y
No	MYS	Malaysia	WPRO	2022	MopUp	Measles/MR	2022-04-25	2022-11-26	<7 Y
No	MYS	Malaysia	WPRO	2022	MopUp	Measles	2022-07-01	2022-07-01	<7 Y
No	MYS	Malaysia	WPRO	2022	MopUp	Measles/MMR	2022-07-17	2022-12-30	<5 Y
No	MYS	Malaysia	WPRO	2022	MopUp	Measles/MMR	2022-08-01	2022-10-09	<7 Y
No	MYS	Malaysia	WPRO	2022	MopUp	Measles	2022-09-01	2022-09-01	<7 Y
No	MYS	Malaysia	WPRO	2022	MopUp	MMR	2022-12-01	2022-12-01	<7 Y
No	NAM	Namibia	AFRO	2022	FollowUp	MR	2022-08-08	2022-08-19	9-59 M
Yes-Gavi54	NER	Niger	AFRO	2022	FollowUp	Measles	2022-12-22	2022-12-28	6-59 M	Yes
No	NIC	Nicaragua	AMRO	2022	FollowUp	MMR	2022-04-19	2022-05-28	1-6 Y
No	PRY	Paraguay	AMRO	2022	FollowUp	MMR	2022		1-5 Y
No	SLV	El Salvador	AMRO	2022	Campaign	MMR	2022-07-11	2022-12-31	1 -<5 Y
Yes-Gavi54	SYR	Syrian Arab Republic	EMRO	2022	FollowUp	MR	2022-10-10	2022-11-08	6-59 M	Yes
Yes-Gavi54	TGO	Togo	AFRO	2022	FollowUp	MR	2022-12-05	2022-12-11	6-59 M
No	TUN	Tunisia	EMRO	2022	Campaign	MR	2022-01-03	2022-01-31	26-38 Y
Yes-Gavi54	UGA	Uganda	AFRO	2022	FollowUp	Measles/MR	2022-10-14	2022-10-19	9-59 M
No	UZB	Uzbekistan	EURO	2022	Mass campaign	M_MR	2022-11-02	2022-12-02	0-5 Y
No	VEN	Venezuela (Bolivarian Republic of)	AMRO	2022	FollowUp	MR	2022-07-15	2023-06-30	1-5 Y
Yes-Gavi54	ZWE	Zimbabwe	AFRO	2022	FollowUp	Measles	2022-08-27	2022-09-01	6-59 M
Yes-Gavi54	CAF	Central African Republic	AFRO	2023	FollowUp	MEASLES	2023-11-11	2023-12-19	6-59 M
Yes-Gavi54	CMR	Cameroon	AFRO	2023	FollowUp	Measles/MR	2023-07-05	2023-07-09	9-59 M
Yes-Gavi54	COD	Democratic Republic of the Congo	AFRO	2023	FollowUp - Phased	MEASLES	2023-05-09	2023-05-13	6 M-5 Y	Yes
Yes-Gavi54	COD	Democratic Republic of the Congo	AFRO	2023	FollowUp - Phased	MEASLES	2023-08-22	2023-08-27	6 M-5 Y	Yes
Yes-Gavi54	COD	Democratic Republic of the Congo	AFRO	2023	FollowUp - Phased	MEASLES	2023-09-25	2023-09-30	6 M-5 Y	Yes
No	ECU	Ecuador	AMRO	2023	FollowUp	MR	2023		2-12 Y
No	GUY	Guyana	AMRO	2023	Campaign	MMR	2023-05-09	2023-09-14	0-36 M
No	HND	Honduras	AMRO	2023	FollowUp	MMR	2023		1-4 Y
No	KAZ	Kazakhstan	EURO	2023	CatchUp-SIA	Measles/MMR	2023-11-06	2024-04-30	0-48 M
No	KIR	Kiribati	WPRO	2023	CatchUp-SIA	Measles/MR	2023-03-06	2023-04-30	12-23 M
No	LBN	Lebanon	EMRO	2023	CaseResponse	Measles/MMR	2023-04-06	2023-06-30	Risk groups
No	MNG	Mongolia	WPRO	2023	Campaign	Measles/MR	2023-05-29	2023-11-10	Other
Yes-Gavi54	MWI	Malawi	AFRO	2023	FollowUp	MR	2023-05		9-59 M	Yes
Yes-Gavi54	NGA	Nigeria	AFRO	2023	FollowUp - Phased	MEASLES	2023-12-09	2023-12-18	9-59 M	Yes
Yes-Gavi54	NGA	Nigeria	AFRO	2023	Campaign	Measles	2023-10-07	2023-10-16	9-59 M	Yes
Yes-Gavi54	NGA	Nigeria	AFRO	2023	Campaign	Measles	2023-11-18	2023-11-27	9-59 M	Yes
Yes-Gavi54	NPL	Nepal	SEARO	2023	Mass Preventive	Measles/MR	2023-12-15	2023-12-31	6 M-14 Y
No	PHL	Philippines	WPRO	2023	FollowUp	MR	2023-05-01	2023-06-15	9-59 M
Yes-Gavi54	PNG	Papua New Guinea	WPRO	2023	NID	MR	2023-05-01	2023-07-31	6-59 M
Yes-Gavi54	SDN	Sudan	EMRO	2023	CatchUp	MR	2023		<5 Y
Yes-Gavi54	SLB	Solomon Islands	WPRO	2023	Campaign	MR	2023-09-11	2023-11-30	6-59 M
Yes-Gavi54	SSD	South Sudan	AFRO	2023	FollowUp	MEASLES	2023-04-26	2023-05-14	6-59 M
Yes-Gavi54	TCD	Chad	AFRO	2023	FollowUp	MEASLES	2023-12-05	2023-12-11	6 M-14 Y
Yes-Gavi54	TJK	Tajikistan	EURO	2023	CatchUp	MEASLES	2023-08-21	2023-09-30	6 M-15 Y
No	TLS	Timor-Leste	SEARO	2023	CatchUp-SIA	MR	2023-01-12	2023-02-28	9-59 M
No	UZB	Uzbekistan	EURO	2023	Case response	Measles	2023-12-06	2023-12-29	6-59 M
No	VEN	Venezuela (Bolivarian Republic of)	AMRO	2023		MMR_Polio	2023-01-08	2023-08-30	1-6 Y
